# Supplementary material for: Untargeted Metabolomics Reveals Dysregulation of Glycine- and Serine-Coupled Metabolic Pathways in an ALDH1L1-Dependent Manner In Vivo
Source: Metabolites. 2024 Dec 10;14(12):696. doi: 10.3390/metabo14120696 (PMC11677661; doi:10.3390/metabo14120696)
Supplement: Supplementary file 1 [file metabolites-14-00696-s001.zip]

Archive with 1 entries (1 files):
- metabolites-3340034-supplementary.xlsx
