# Supplementary material for: Untargeted Metabolomics Reveals Dysregulation of Glycine- and Serine-Coupled Metabolic Pathways in an ALDH1L1-Dependent Manner In Vivo
Source: Metabolites. 2024 Dec 10;14(12):696. doi: 10.3390/metabo14120696 (PMC11677661; doi:10.3390/metabo14120696)
Supplement: Supplementary file 1 [file metabolites-14-00696-s001.zip › metabolites-3340034-supplementary.xlsx]

## Sheet: liver
S1 Table. Correlation of all in-house matched metabolites with glycine, serine, and the serine-to-glycine ratio.
	Glycine vs Liver Metabolites				Serine vs Liver Metabolites				Serine-to-Glycine Ratio vs Liver Metabolites						p-value < 0.1
	WT		KO		WT		KO		WT		KO				Corr > 0.50
Metabolites	P-value	Correlation	P-value	Correlation	p-value	Correlation	p-value	Correlation	p-value	Correlation	p-value	Correlation			Corr < -0.50
1,3-Diaminopropane_OL2a_0.48_75.0918m/z_Liver	0.17285	-0.37143	0.41005	-0.21376	0.64792	0.12857	0.4612	0.19165	0.0061278	0.67143	0.011391	0.59705
1-Methyl-L-histidine_OL1_0.57_169.0854n_Liver	0.0027744	0.71429	0.033511	0.51716	0.2059	0.34643	0.013479	0.58578	0.046219	-0.52143	0.23169	-0.30637
1-Methyl-L-histidine_OL2a_0.79_153.0661m/z_Liver	0.87946	0.042857	0.078117	-0.43873	0.06416	0.48929	0.58626	-0.14216	0.089486	0.45357	0.050962	0.48039
2,6-Diaminopimelic acid_OL2a_0.81_155.0818m/z_Liver	0.36885	0.25	1	0	0.75167	0.089286	0.44495	-0.19853	0.50754	-0.18571	0.28184	-0.27696
2-Hydroxypyridine_OL2a_2.41_191.0818m/z_Liver	0.8003	-0.071429	0.12986	-0.38235	0.6664	-0.12143	0.0015434	-0.70588	0.96977	0.010714	0.36846	-0.23284
2-Methylbutyrylglycine_OL2a_4.59_182.0792m/z_Liver	0.39038	-0.23929	0.23564	0.30392	0.06416	-0.48929	0.72924	-0.090686	0.13577	-0.40357	0.0013824	-0.71078
3-(carbamoylamino)propanoic acid_OL1_0.91_132.0537n_Liver	0.64792	-0.12857	0.9851	-0.004902	0.8003	-0.071429	0.18421	-0.33824	0.15151	0.38929	0.14084	-0.37255
3-METHOXYTYROSINE_OL1_2.74_212.0922m/z_Liver	0.67571	-0.11786	0.36846	-0.23284	0.81995	0.064286	0.13803	-0.375	0.36885	0.25	0.75763	-0.080882
3-METHYLHISTAMINE_OL1_0.52_126.1028m/z_Liver	0.8003	-0.071429	0.12203	-0.38971	0.34798	0.26071	0.4565	-0.19363	0.1143	0.425	0.10278	0.40931
4-aminobenzoic acid_OL1_3.45_120.0446m/z_Liver	0.65714	-0.125	0.86648	0.044118	0.098294	-0.44286	0.85179	0.04902	0.3977	-0.23571	0.97021	-0.0098039
4-Guanidinobutyric acid_OL1_0.87_146.0926m/z_Liver	0.94964	0.017857	0.73631	0.088235	0.90946	-0.032143	0.2602	0.28922	0.50754	0.18571	0.41675	0.21078
4-Guanidinobutyric acid_OL2a_0.57_110.0715m/z_Liver	0.021777	0.58571	0.032537	0.51961	0.30828	0.28214	0.12203	0.38971	0.18655	-0.36071	0.076277	-0.44118
4-HYDROXY-L-PHENYLGLYCINE_OL1_0.99_167.0585n_Liver	0.9597	-0.014286	0.020371	-0.55637	0.4829	0.19643	0.16466	-0.35294	0.039567	0.53571	0.067548	0.45343
4-Pyridoxic acid_OL1_2.60_184.0608m/z_Liver	0.52428	-0.17857	0.5226	-0.16667	0.67571	0.11786	0.86648	0.044118	0.06875	0.48214	0.13255	0.3799
5'-DEOXYADENOSINE_OL1_3.50_252.1096m/z_Liver	0.47481	-0.2	0.029744	-0.52696	0.69446	-0.11071	0.038721	-0.5049	0.5672	0.16071	0.29992	0.26716
5-HYDROXYTRYPTOPHAN_OL2a_2.60_253.1186m/z_Liver	0.47481	-0.2	0.0079195	-0.6201	0.94964	0.017857	0.033511	-0.51716	0.098294	0.44286	0.12722	0.3848
5-Methylcytosine hydrochloride_OL2a_0.97_126.0664m/z_Liver	0.81011	0.067857	0.12722	-0.3848	0.65714	-0.125	0.0076069	-0.62255	0.15982	-0.38214	0.43923	-0.20098
6-Hydroxypyridine-3-carboxylic acid_OL1_2.32_140.0345m/z_Liver	0.47481	0.2	0.61925	0.1299	0.38313	-0.24286	0.13255	0.3799	0.0082304	-0.65357	0.31392	0.2598
Adenine_OL1_1.01_136.0620m/z_Liver	0.35486	-0.25714	0.26445	-0.28676	0.62962	-0.13571	0.16466	-0.35294	0.29567	0.28929	0.3842	-0.22549
Allantoin_OL1_0.66_159.0515m/z_Liver	0.96977	-0.010714	0.31392	0.2598	0.8003	0.071429	0.70815	0.098039	0.97984	-0.0071429	0.29534	-0.26961
ALLOTHREONINE_OL1_0.62_119.0584n_Liver	0.6664	0.12143	0.57328	0.14706	0.42771	0.22143	0.31392	0.2598	0.23723	0.325	0.50415	0.17402
ANSERINE_OL1_0.57_241.1298m/z_Liver	0.055655	0.50357	0.04576	0.4902	0.37595	0.24643	0.0038092	0.66176	0.042797	-0.52857	0.53508	-0.16176
ARABINOSE_OL2a_0.64_183.0866m/z_Liver	0.49105	0.19286	1	0	0.89945	-0.035714	0.29992	0.26716	0.19607	-0.35357	0.096157	0.41667
ARABITOL_OL2a_0.77_191.0319m/z_Liver	0.046219	0.52143	0.51027	0.17157	0.23181	0.32857	0.5928	0.13971	0.49105	-0.19286	0.90338	0.031863
Arginine_OL2a_0.99_175.1193m/z_Liver	0.75342	-0.088641	0.1342	-0.37841	0.41028	-0.22966	0.051179	-0.48	0.68893	0.11282	0.69085	-0.10413
Betaine_OL2a_0.64_117.0792n_Liver	0.28336	-0.29643	0.99255	-0.002451	0.78075	-0.078571	0.34805	-0.24265	0.061951	0.49286	0.053723	-0.47549
Beta-Nicotinamide mononucleotide_OL1_0.74_335.0643m/z_Liver	0.27732	0.3	0.031585	-0.52206	0.098294	0.44286	0.16154	-0.35539	0.85954	-0.05	0.20164	0.32598
Butenylcarnitine_OL2a_2.48_262.1654m/z_Liver	0.34117	-0.26429	0.36846	-0.23284	0.32779	0.27143	0.059578	-0.46569	0.00019514	0.81786	0.17425	-0.34559
Butyrylcarnitine_OL1_3.62_231.1475n_Liver	0.083933	-0.46071	0.12461	-0.38725	0.86949	0.046429	0.019709	-0.55882	0.0010811	0.75714	0.42231	-0.20833
Butyrylglycine_OL1_3.21_145.0741n_Liver	0.27136	-0.30357	0.078117	0.43873	0.13577	-0.40357	0.68035	0.10784	0.31471	-0.27857	0.0012355	-0.71569
CITICOLINE_OL1_0.69_488.1081n_Liver	0.3977	0.23571	0.59937	-0.13725	0.75167	-0.089286	0.021747	-0.55147	0.083933	-0.46071	0.047021	-0.48775
Corticosterone_OL1_11.43_346.2149n_Liver	0.90946	-0.032143	0.43923	0.20098	0.73245	0.096429	0.51642	0.16912	0.47481	0.2	0.36846	-0.23284
Creatine_OL1_0.67_131.0697n_Liver	0.8003	-0.071429	0.069232	-0.45098	0.7039	0.10714	0.24366	-0.29902	0.21603	0.33929	0.074468	0.44363
Creatinine_OL1_0.66_113.0591n_Liver	0.34798	-0.26071	0.38952	-0.22304	0.78075	0.078571	0.73631	-0.088235	0.039567	0.53571	0.2863	0.27451
CYCLIC AMP_OL1_2.83_329.0531n_Liver	0.5585	-0.16429	0.37366	-0.23039	0.64792	-0.12857	0.12722	-0.3848	0.44314	0.21429	0.48003	-0.18382
CYTIDINE 2',3'-CYCLIC PHOSPHATE_OL2a_0.95_338.0754m/z_Liver	0.12117	0.41786	0.82985	-0.056373	0.62962	-0.13571	0.089842	-0.42402	0.0061278	-0.67143	0.083831	-0.43137
Cytidine_OL1_0.87_244.0932m/z_Liver	0.31471	0.27857	0.50415	0.17402	0.45096	0.21071	0.26445	0.28676	0.10136	-0.43929	0.72924	0.090686
Cytidine_OL2a_0.99_226.0825m/z_Liver	0.77103	0.082143	0.023945	-0.54412	0.47481	-0.2	0.0049914	-0.64706	0.69446	-0.11071	0.77194	0.07598
D-(+)-Glucosamine_OL1_0.67_180.0869m/z_Liver	0.50754	-0.18571	0.63938	0.12255	0.053664	-0.50714	0.96277	-0.012255	0.15982	-0.38214	0.43356	-0.20343
D-(+)-Glucosamine_OL2a_0.57_179.0797n_Liver	0.47481	-0.2	0.21633	0.31618	0.12117	-0.41786	0.24366	0.29902	0.23723	-0.325	0.62593	-0.12745
D-(+)-Glucuronic acid gamma-lactone_OL1_0.85_176.0324n_Liver	0.41257	0.22857	0.26873	0.28431	0.63874	-0.13214	0.82256	-0.058824	0.030961	-0.55714	0.023194	-0.54657
Decanoylcarnitine_OL1_11.07_316.2487m/z_Liver	0.37595	-0.24643	0.096157	-0.41667	0.30828	0.28214	0.26873	-0.28431	0.00015324	0.825	0.34305	0.2451
DEOXYCARNITINE_OL1_0.69_146.1178m/z_Liver	0.81011	-0.067857	0.91819	-0.026961	0.36182	0.25357	0.63264	-0.125	0.059797	0.49643	0.95533	0.014706
DEOXYCHOLATE_OL1_14.92_392.2931n_Liver	0.50754	-0.18571	0.73631	-0.088235	0.4051	-0.23214	0.4741	0.18627	0.96977	0.010714	0.18085	0.34069
dimethylglycine_OL1_0.64_103.0629n_Liver	0.81995	-0.064286	0.52882	-0.16422	0.22121	0.33571	0.10278	-0.40931	0.044484	0.525	0.2863	-0.27451
dimethylglycine_OL2a_0.59_142.0266m/z_Liver	0.20095	0.35	0.2201	0.31373	0.028433	0.56429	0.55403	0.15441	0.13201	0.40714	0.22392	-0.31127
DL-2-Aminoadipic acid_OL1_0.89_162.0763m/z_Liver	0.69446	-0.11071	0.61259	-0.13235	0.23723	-0.325	0.16782	-0.35049	0.089486	-0.45357	0.2089	-0.32108
DL-Glyceraldehyde_OL2a_1.01_113.0211m/z_Liver	0.16843	-0.375	0.17101	-0.34804	0.035067	-0.54643	0.049622	-0.48284	0.57595	-0.15714	0.96277	-0.012255
DL-Homocysteine_OL1_0.74_135.0350n_Liver	0.57595	0.15714	0.18761	-0.33578	0.84961	-0.053571	0.010407	-0.60294	0.31471	-0.27857	0.26445	-0.28676
DL-Homocysteine_OL2a_0.79_100.0216m/z_Liver	0.15764	0.38399	0.80014	0.06639	0.41032	-0.22964	0.52912	-0.1641	0.0023314	-0.72281	0.28892	-0.27308
EPINEPHRINE_OL2a_0.57_389.1672m/z_Liver	0.85854	0.050359	0.59967	0.13714	0.61522	-0.14139	0.64115	0.1219	0.53437	-0.17432	0.68367	-0.10667
ethylenediaminetetraacetic acid_OL2a_0.74_293.0984m/z_Liver	0.18565	-0.3614	0.96641	-0.011055	0.57357	-0.15811	0.77863	0.073699	0.21671	0.33882	0.58703	0.14187
FRUCTOSE_OL2a_0.62_219.0269m/z_Liver	0.28336	-0.29643	0.61925	-0.1299	0.27732	-0.3	0.65975	-0.1152	0.7229	-0.1	0.79354	0.068627
gamma,gamma-Dimethylallyl pyrophosphate triammonium salt_OL2a_1.83_247.0129m/z_Liver	0.15151	0.38929	0.89598	-0.034314	0.1143	0.425	0.75763	-0.080882	0.7039	-0.10714	0.97021	0.0098039
Glutamine_OL1_0.59_146.0694n_Liver	0.10449	0.43571	0.0070113	0.62745	0.18191	0.36429	0.0022327	0.68873	0.85954	-0.05	0.62593	-0.12745
Glycerol_OL2a_0.69_93.0548m/z_Liver	0.96977	-0.010714	0.2602	-0.28922	0.51588	-0.18214	0.68727	-0.10539	0.53275	-0.175	0.24366	0.29902
Glycine_OL2a_0.57_76.0395m/z_Liver	NA	1	NA	1	0.002979	0.71071	2.3779e-05	0.84069	0.34798	-0.26071	0.0096403	-0.60784
GLYCOCHENODEOXYCHOLATE_OL1_13.99_472.3039m/z_Liver	0.20076	0.35014	0.86118	-0.045886	0.25453	0.31391	0.4135	0.21222	0.8475	0.054331	0.45321	0.19502
GLYCOCHOLATE_OL1_13.24_465.3099n_Liver	0.57595	-0.15714	0.13527	-0.37745	0.5672	0.16071	0.074468	-0.44363	0.0057635	0.675	0.76478	-0.078431
GUANIDINOSUCCINATE_OL1_0.66_176.0669m/z_Liver	0.34117	-0.26429	0.25713	-0.291	0.23723	-0.325	0.41938	-0.20962	0.29567	-0.28929	0.43635	0.20222
Guanine_OL2a_0.72_135.0305m/z_Liver	0.87946	0.042857	0.51027	-0.17157	0.089486	0.45357	0.85179	-0.04902	0.016381	0.60714	0.27743	0.27941
Guanosine_OL1_2.62_284.0993m/z_Liver	0.49926	0.18929	0.0054455	-0.64216	0.39038	0.23929	0.0067279	-0.6299	0.62055	-0.13929	0.25184	0.29412
HEXANOATE_OL2a_4.35_139.0732m/z_Liver	0.59363	-0.15	0.62593	0.12745	0.12833	-0.41071	0.53508	0.16176	0.12472	-0.41429	0.99255	-0.002451
Hexanoyl Glycine_OL1_7.26_173.1056n_Liver	0.32779	-0.27143	0.036568	0.5098	0.2059	-0.34643	0.22392	0.31127	0.22121	-0.33571	0.014477	-0.58088
Hippuric acid_OL1_5.26_179.0587n_Liver	0.64792	-0.12857	0.50415	-0.17402	0.22647	-0.33214	0.44495	-0.19853	0.69446	-0.11071	0.71516	0.095588
HISTIDINE_OL1_0.57_155.0698n_Liver	0.015593	0.61071	0.017823	0.56618	0.32779	0.27143	0.056594	0.47059	0.14747	-0.39286	0.12203	-0.38971
HISTIDINE_OL2a_1.03_188.1033m/z_Liver	0.88114	-0.042258	0.10305	0.40903	0.8475	0.054331	0.25695	0.29111	0.2178	0.33806	0.33571	-0.24873
HISTIDINOL_OL2a_0.57_124.0871m/z_Liver	0.088198	0.4552	0.038721	0.5049	0.52277	0.17921	0.024715	0.54167	0.32599	-0.2724	0.22392	-0.31127
HYDROXYPHENYLLACTATE_OL1_4.54_182.0582n_Liver	0.28947	-0.29286	0.7505	-0.083333	0.15563	-0.38571	0.68727	-0.10539	0.39038	-0.23929	0.99255	-0.002451
Hypoxanthine_OL1_1.23_136.0387n_Liver	0.095293	-0.44643	0.10506	-0.40686	0.32121	-0.275	0.41123	-0.21324	0.45096	0.21071	0.29534	0.26961
Inosine_OL1_2.62_268.0812n_Liver	0.18191	-0.36429	0.16466	-0.35294	0.0092146	-0.64643	0.5928	-0.13971	0.057699	-0.5	0.30921	0.26225
ITACONATE_OL1_3.05_130.0269n_Liver	0.8397	0.057143	0.30454	-0.26471	0.91949	-0.028571	0.10973	-0.40196	0.73245	-0.096429	0.65975	-0.1152
KYNURENATE_OL1_5.41_190.0503m/z_Liver	0.14747	-0.39286	0.5928	-0.13971	0.74205	-0.092857	0.90338	-0.031863	0.34117	0.26429	0.71516	0.095588
Kynurenine_OL2a_2.86_231.0745m/z_Liver	0.45884	-0.20714	0.13978	-0.37347	0.092357	-0.45	0.019345	-0.5602	0.17285	-0.37143	0.74278	-0.085995
LACTOSE_OL2a_0.64_343.1239m/z_Liver	0.75167	0.089286	0.37366	0.23039	0.60255	-0.14643	0.085801	0.42892	0.18191	-0.36429	0.56042	0.15196
L-Aspartic acid_OL1_0.59_134.0450m/z_Liver	0.4829	0.19643	0.038721	0.5049	0.073571	0.475	0.055144	0.47304	0.21603	0.33929	0.70815	-0.098039
LAUROYLCARNITINE_OL1_12.39_366.2621m/z_Liver	0.4732	-0.20072	0.51027	-0.17157	0.28155	0.29749	0.68035	-0.10784	0.0028316	0.71327	0.9851	0.004902
L-CARNITINE_OL1_0.62_162.1127m/z_Liver	0.5585	-0.16429	0.80802	-0.063725	0.4668	0.20357	0.78633	-0.071078	0.015593	0.61071	0.87384	0.041667
L-Citrulline_OL1_0.74_176.1033m/z_Liver	0.52428	-0.17857	0.80802	0.063725	0.07863	-0.46786	0.20164	0.32598	0.14349	-0.39643	0.18761	0.33578
L-Citrulline_OL2a_0.62_175.0960n_Liver	0.9597	0.014286	0.80077	0.066176	0.30828	0.28214	0.54768	0.15686	0.13577	0.40357	0.48601	0.18137
L-Cystathionine_OL1_0.57_222.0678n_Liver	0.0057635	0.675	1.7063e-05	0.84804	0.00027524	0.80714	0.0033098	0.66912	0.49926	0.18929	0.019709	-0.55882
L-Cystathionine_OL2a_1.05_187.0538m/z_Liver	0.18191	-0.36429	0.66659	0.11275	0.14747	-0.39286	0.85179	0.04902	0.22647	-0.33214	0.65975	-0.1152
L-Cysteinylglycine_OL1_1.05_178.0408n_Liver	0.12833	-0.41071	0.4565	0.19363	0.051725	-0.51071	0.55403	0.15441	0.21603	-0.33929	0.54136	-0.15931
L-Cystine_OL1_0.60_241.0315m/z_Liver	0.69892	-0.10903	0.12338	0.38842	0.46639	0.20375	0.20962	0.3206	0.26211	0.3092	0.50454	-0.17386
L-Formiminoglutamic Acid_OL1_0.69_157.0610m/z_Liver	0.3977	-0.23571	0.27306	0.28186	0.19607	-0.35357	0.032537	0.51961	0.25394	-0.31429	0.38952	0.22304
L-Glutamic acid_OL1_0.62_147.0533n_Liver	0.87946	0.042857	0.3633	-0.23529	0.45096	0.21071	0.56683	-0.14951	0.18655	0.36071	0.24773	0.29657
L-Glutathione reduced_OL1_1.05_307.0839n_Liver	0.16843	-0.375	0.49202	0.17892	0.053664	-0.50714	0.82985	0.056373	0.18191	-0.36429	0.32829	-0.25245
L-Glutathione reduced_OL2a_1.15_340.1178m/z_Liver	0.41214	0.22878	0.22392	-0.31127	0.3684	0.25022	0.036568	-0.5098	0.3936	0.23771	0.56683	-0.14951
L-GULONOLACTONE_OL2a_0.77_161.0447m/z_Liver	0.47481	-0.2	0.26873	-0.28431	0.37595	-0.24643	0.4003	-0.21814	0.62962	-0.13571	0.64614	0.1201
Linoleic acid_OL1_15.88_263.2373m/z_Liver	0.63874	0.13214	0.97021	-0.0098039	0.30828	0.28214	0.10738	0.40441	0.51588	0.18214	0.0092743	0.61029
Linoleic acid_OL2a_16.25_263.2372m/z_Liver	0.36182	0.25357	0.29992	-0.26716	0.055655	0.50357	0.88121	0.039216	0.059797	0.49643	0.032537	0.51961
L-Isoleucine_OL1_1.79_131.0948n_Liver	0.7229	-0.1	0.35309	-0.2402	0.50754	-0.18571	0.17101	-0.34804	0.96977	-0.010714	0.89598	0.034314
L-Lysine_OL2a_0.52_146.1052n_Liver	0.93958	-0.021429	0.56042	0.15196	0.4668	0.20357	0.99255	-0.002451	0.10136	0.43929	0.57975	-0.14461
L-Methionine_OL1_1.03_149.0513n_Liver	0.93958	0.021429	0.92561	-0.02451	0.90946	-0.032143	0.91078	-0.029412	0.68507	0.11429	0.63264	0.125
L-Methionine_OL2a_1.23_172.0406m/z_Liver	0.8003	-0.071429	0.90338	-0.031863	0.16843	-0.375	0.77194	0.07598	0.21092	-0.34286	0.4507	0.19608
L-ORNITHINE_OL1_0.52_132.0901n_Liver	0.87946	-0.042857	0.63938	0.12255	0.85954	0.05	0.80802	0.063725	0.25394	0.31429	0.51642	-0.16912
L-Phenylalanine_OL1_3.19_165.0793n_Liver	0.84961	-0.053571	0.24366	-0.29902	0.44314	-0.21429	0.091913	-0.42157	0.73245	-0.096429	0.97766	-0.0073529
L-Proline_OL1_0.69_115.0635n_Liver	0.89945	-0.035714	0.31392	-0.2598	0.4051	-0.23214	0.014997	-0.57843	0.62055	-0.13929	0.44495	-0.19853
L-Serine_OL1_0.59_106.0500m/z_Liver	0.002979	0.71071	2.3779e-05	0.84069	NA	1	NA	1	0.1396	0.4	0.54136	-0.15931
L-Thyroxine_OL1_11.71_777.6956m/z_Liver	0.78675	0.076376	0.089316	-0.42465	0.67007	-0.12002	0.22098	-0.31316	0.95896	-0.014548	0.10839	0.40335
L-Tryptophan_OL1_4.30_204.0902n_Liver	0.54127	-0.17143	0.017823	-0.56618	0.30194	-0.28571	0.0008187	-0.73284	0.81011	0.067857	0.97766	0.0073529
L-Tyrosine_OL1_1.49_181.0736n_Liver	0.65714	-0.125	0.031585	-0.52206	0.4051	-0.23214	0.023945	-0.54412	0.98992	0.0035714	0.42791	0.20588
L-Tyrosine_OL2a_1.32_164.0708m/z_Liver	0.84961	-0.053571	0.25184	0.29412	0.20095	-0.35	0.41123	0.21324	0.17285	-0.37143	0.63938	-0.12255
LUMICHROME_OL1_9.01_242.0809n_Liver	0.67571	-0.11786	0.19454	-0.33088	0.35486	-0.25714	0.46233	-0.19118	0.43539	-0.21786	0.63938	0.12255
MANNOSE_OL2a_0.64_180.0636n_Liver	0.44314	-0.21429	0.24366	-0.29902	0.75167	-0.089286	0.92561	0.02451	0.71338	0.10357	0.013971	0.58333
METHIONINE SULFOXIMINE_OL2a_0.79_164.0378m/z_Liver	0.50754	0.18571	0.77899	-0.073575	0.1143	-0.425	0.2123	-0.31882	0.0077703	-0.65714	0.36299	-0.23544
METHYLTHIOADENOSINE_OL1_4.86_297.0901n_Liver	0.71338	-0.10357	0.80802	-0.063725	0.15982	-0.38214	0.43356	-0.20343	0.58476	-0.15357	0.31392	-0.2598
N,N-DIMETHYL-ARGININE_OL1_0.69_203.1506m/z_Liver	0.71338	0.10357	0.88121	0.039216	0.92953	-0.025	0.91078	-0.029412	0.31471	-0.27857	0.91078	-0.029412
N-ACETYLASPARAGINE_OL1_0.81_174.0644n_Liver	0.94964	0.017857	0.17753	0.34314	0.45096	-0.21071	0.091913	0.42157	0.042797	-0.52857	0.87384	0.041667
N-ACETYLASPARTATE_OL1_1.15_175.0484n_Liver	0.37595	0.24643	0.069232	0.45098	0.7039	-0.10714	0.73631	0.088235	0.0077703	-0.65714	0.0012355	-0.71569
N-ACETYLASPARTATE_OL2a_0.77_176.0557m/z_Liver	0.095229	-0.44651	0.84578	0.051031	0.31094	-0.28066	0.32296	0.25516	0.23352	0.32744	0.15925	0.35722
N-ACETYLCYSTEINE_OL1_2.32_163.0306n_Liver	0.49105	-0.19286	0.20164	-0.32598	0.49105	0.19286	0.65293	-0.11765	0.098294	0.44286	0.048308	0.48529
N-Acetyl-D-glucosamine_OL2a_0.71_244.0795m/z_Liver	0.5672	0.16071	0.56683	-0.14951	0.79051	-0.075	0.2201	-0.31373	0.13201	-0.40714	0.53508	-0.16176
N-Acetyl-DL-tryptophan_OL1_7.31_246.1009n_Liver	0.96977	-0.010714	0.70117	0.10049	0.1177	-0.42143	0.2908	0.27206	0.002227	-0.725	0.55403	0.15441
N-Acetyl-D-mannosamine_OL2a_0.59_260.0534m/z_Liver	0.77103	-0.082143	0.5226	0.16667	0.51588	0.18214	0.68727	0.10539	0.018932	0.59643	0.53508	-0.16176
N-ACETYLGLUTAMATE_OL1_1.45_189.0641n_Liver	0.96977	0.010714	0.56042	0.15196	0.28336	-0.29643	0.97021	-0.0098039	0.057699	-0.5	0.27306	-0.28186
N-ACETYLLEUCINE_OL1_6.63_173.1056n_Liver	0.57595	-0.15714	0.54768	0.15686	0.055655	-0.50357	0.28184	0.27696	0.014104	-0.61786	0.5928	0.13971
N-ACETYLMETHIONINE_OL1_4.67_191.0620n_Liver	0.89945	0.035714	0.91819	0.026961	0.52428	-0.17857	0.92561	-0.02451	0.31471	-0.27857	0.88859	0.036765
N-ACETYLPHENYLALANINE_OL1_7.21_207.0900n_Liver	0.8003	0.071429	0.061113	0.46324	0.52428	-0.17857	0.1195	0.39216	0.027228	-0.56786	0.28184	-0.27696
N-ACETYLSERINE_OL2a_0.83_170.0427m/z_Liver	0.33444	0.26786	0.63938	0.12255	0.81011	-0.067857	0.12722	0.3848	0.0057635	-0.675	0.24773	0.29657
Nicotinamide_OL1_1.19_123.0554m/z_Liver	0.21603	-0.33929	0.4507	0.19608	0.029676	-0.56071	0.061113	0.46324	0.1143	-0.425	0.71516	0.095588
Nicotinamide_OL2a_1.19_145.0375m/z_Liver	0.7229	0.1	0.76478	0.078431	0.79051	0.075	0.49202	0.17892	0.86949	0.046429	0.96277	-0.012255
N-Iso Valerylglycine_OL1_5.19_159.0900n_Liver	0.89945	-0.035714	0.21259	0.31863	0.18655	-0.36071	0.80802	-0.063725	0.081251	-0.46429	0.0010395	-0.72304
N-Methyl-L-glutamic acid_OL1_0.69_161.0691n_Liver	0.5672	-0.16071	0.040969	-0.5	0.7229	0.1	0.0085756	-0.6152	0.039567	0.53571	0.6942	0.10294
N-Octanoylglycine_OL2a_10.28_201.1369n_Liver	0.94964	0.017857	0.30921	0.26225	0.54986	-0.16786	0.20164	0.32598	0.019846	-0.59286	0.82985	-0.056373
O-ACETYLCARNITINE_OL2a_0.95_407.2393m/z_Liver	0.88341	0.041443	0.54111	-0.15941	0.12457	0.41443	0.077913	-0.43899	0.0042632	0.69192	0.16913	-0.34948
Octanoylcarnitine_OL1_9.19_288.2175m/z_Liver	0.22647	-0.33214	0.020371	-0.55637	0.62962	0.13571	0.035527	-0.51225	0.00027524	0.80714	0.55403	0.15441
O-Phosphorylethanolamine_OL2a_0.62_125.0000m/z_Liver	0.23181	-0.32857	0.24366	0.29902	0.50754	-0.18571	0.88121	0.039216	0.21603	0.33929	0.055144	-0.47304
OPHTHALMATE_OL1_1.30_289.1277n_Liver	0.20095	-0.35	0.57328	-0.14706	0.81995	0.064286	0.17425	-0.34559	0.019846	0.59286	0.31867	-0.25735
O-Succinyl-L-homoserine_OL2a_1.55_202.0714m/z_Liver	0.83827	0.05766	0.089842	0.42402	0.59025	-0.15136	0.10506	0.40686	0.026723	-0.56939	0.46819	-0.18873
OXOPROLINE_OL1_1.28_152.0321m/z_Liver	0.77103	0.082143	0.037633	-0.50735	0.36885	-0.25	0.30454	-0.26471	0.69446	-0.11071	0.0049914	0.64706
PALATINOSE_OL1_0.62_325.1133m/z_Liver	0.016381	-0.60714	0.49807	-0.17647	0.15151	-0.38929	0.4565	0.19363	0.34117	0.26429	0.019063	0.56127
PALMITOYLCARNITINE_OL1_14.14_399.3353n_Liver	0.85954	-0.05	0.11454	-0.39706	0.51588	0.18214	0.14084	-0.37255	0.053664	0.50714	0.38952	0.22304
PANTOTHENATE_OL1_4.00_219.1112n_Liver	0.6664	-0.12143	0.049622	-0.48284	0.79051	-0.075	0.061113	-0.46324	0.91949	0.028571	0.46819	0.18873
PHOSPHORYLCHOLINE_OL1_0.60_184.0736m/z_Liver	0.30828	-0.28214	0.20525	0.32353	0.15563	-0.38571	0.43923	0.20098	0.98992	0.0035714	0.16466	-0.35294
Propionyl Glycine_OL1_1.72_131.0585n_Liver	0.87946	-0.042857	0.61259	-0.13235	0.78075	-0.078571	0.35309	-0.2402	0.4051	-0.23214	0.85913	0.046569
Propionylcarnitine_OL2a_2.04_217.1319n_Liver	0.092357	-0.45	0.096157	-0.41667	0.62055	-0.13929	0.017823	-0.56618	0.020794	0.58929	0.63264	-0.125
Pterine_OL1_1.90_163.0497n_Liver	0.5585	0.16429	0.081893	-0.43382	0.73245	-0.096429	0.12203	-0.38971	0.20095	-0.35	0.56683	0.14951
PUTRESCINE_OL1_0.50_89.1075m/z_Liver	0.75167	-0.089286	0.13527	-0.37745	0.81011	-0.067857	0.24366	-0.29902	0.90946	-0.032143	0.96277	-0.012255
RAFFINOSE_OL1_0.74_504.1701n_Liver	0.061951	-0.49286	0.39489	-0.22059	0.25967	-0.31071	0.4741	0.18627	0.35486	0.25714	0.002349	0.68627
RIBOFLAVIN_OL1_6.83_376.1391n_Liver	0.32779	-0.27143	0.30921	0.26225	0.28336	-0.29643	0.92561	0.02451	0.97984	-0.0071429	0.26873	-0.28431
S-ADENOSYLHOMOCYSTEINE_OL1_2.00_384.1224n_Liver	0.42771	-0.22143	0.056594	-0.47059	0.90946	-0.032143	0.017227	-0.56863	0.77103	0.082143	0.94789	-0.017157
S-ADENOSYLMETHIONINE_OL1_0.60_399.1450m/z_Liver	0.27136	-0.30357	0.67346	0.11029	0.50754	-0.18571	0.66659	0.11275	0.15151	0.38929	0.97021	0.0098039
Sarcosine_OL1_0.59_89.0479n_Liver	0.071131	0.47857	0.032537	0.51961	0.19127	0.35714	0.028856	0.52941	0.88945	0.039286	0.4741	-0.18627
S-CARBOXYMETHYLCYSTEINE_OL2a_1.05_144.0116m/z_Liver	0.089486	-0.45357	0.56683	0.14951	0.002979	-0.71071	0.71516	-0.095588	0.07863	-0.46786	0.10973	-0.40196
Shikimic acid_OL2a_0.66_174.0531n_Liver	0.76133	0.085714	0.67346	-0.11029	0.42771	0.22143	0.49807	0.17647	0.82981	0.060714	0.085801	0.42892
SPERMIDINE_OL2a_0.46_73.5864m/z_Liver	0.17734	-0.36786	0.43923	-0.20098	0.54127	0.17143	0.4507	0.19608	0.0077703	0.65714	0.0064538	0.63235
SPERMINE_OL1_0.44_102.1153m/z_Liver	0.23181	-0.32857	0.78633	-0.071078	0.4829	0.19643	0.18761	0.33578	0.01208	0.62857	0.025504	0.53922
SPHINGANINE_OL1_13.84_301.2985n_Liver	0.62055	0.13929	0.13527	-0.37745	0.87946	-0.042857	0.12986	-0.38235	0.93958	-0.021429	0.55403	0.15441
Succinic acid_OL1_1.45_118.0268n_Liver	0.073571	-0.475	0.079989	-0.43627	0.22121	-0.33571	0.14655	-0.36765	0.5672	0.16071	0.46233	0.19118
SUCROSE_OL1_0.69_342.1167n_Liver	0.086678	-0.45714	0.34305	-0.2451	0.52428	-0.17857	0.51027	0.17157	0.23723	0.325	0.0016294	0.70343
Taurine_OL2a_0.59_126.0221m/z_Liver	0.42771	-0.22143	0.26445	0.28676	0.44314	0.21429	0.29534	0.26961	0.092357	0.45	0.65975	-0.1152
THIAMINE MONOPHOSPHATE_OL2a_0.64_344.0712n_Liver	0.44314	-0.21429	0.89598	-0.034314	0.47481	-0.2	0.28184	0.27696	0.6664	-0.12143	0.13527	0.37745
Tiglylcarnitine_OL2a_3.47_276.1811m/z_Liver	0.23723	-0.325	0.7434	0.085784	0.65714	0.125	0.55403	-0.15441	0.0057635	0.675	0.033511	-0.51716
trans-4-Hydroxy-L-proline_OL1_0.62_132.0657m/z_Liver	0.51588	-0.18214	0.056594	0.47059	0.28336	-0.29643	0.022461	0.54902	0.4201	-0.225	0.87384	0.041667
trimethylamine oxide_OL2a_0.64_75.0686n_Liver	0.31286	0.27959	0.30829	-0.26273	0.025583	0.57294	0.032321	-0.52016	0.072413	0.47668	0.50133	-0.17516
TRYPTAMINE_OL2a_4.32_144.0811m/z_Liver	0.44314	-0.21429	0.0089195	-0.61275	0.3977	-0.23571	0.00034961	-0.76471	0.60255	0.14643	0.81528	0.061275
Tryptophan_OL2a_4.35_237.1238m/z_Liver	0.4201	-0.225	0.0022327	-0.68873	0.29567	-0.28929	0.016081	-0.57353	0.93958	0.021429	0.058072	0.46814
Uric acid_OL1_1.13_168.0286n_Liver	0.06416	-0.48929	0.10506	-0.40686	0.0054166	-0.67857	0.044525	-0.49265	0.29567	-0.28929	0.59937	0.13725
Uridine_OL1_1.57_244.0700n_Liver	0.73245	-0.096429	0.089842	-0.42402	0.35486	-0.25714	0.023194	-0.54657	0.63874	0.13214	0.82256	-0.058824
Valerylcarnitine_OL1_5.04_245.1632n_Liver	0.28947	-0.29286	0.0028651	-0.67647	0.69446	0.11071	0.0054455	-0.64216	0.0010811	0.75714	0.34305	0.2451
Xanthine_OL1_1.47_152.0337n_Liver	0.35486	-0.25714	0.015532	-0.57598	0.16409	-0.37857	0.083831	-0.43137	0.6664	-0.12143	0.23962	0.30147
Xanthine_OL2a_1.10_153.0409m/z_Liver	0.96977	0.010714	0.5928	-0.13971	0.92953	0.025	0.2089	-0.32108	0.5672	0.16071	0.4741	-0.18627
XANTHOSINE_OL1_3.19_284.0761n_Liver	0.19607	-0.35357	0.23169	-0.30637	0.12472	-0.41429	0.46819	-0.18873	0.77103	-0.082143	0.66659	0.11275
XANTHOSINE_OL2a_2.74_284.0762n_Liver	0.90946	0.032143	0.82985	-0.056373	0.23723	-0.325	0.6942	0.10294	0.020794	-0.58929	0.70117	0.10049
XYLITOL_OL2a_0.69_191.0318m/z_Liver	0.024936	0.575	0.54768	0.15686	0.31471	0.27857	0.34305	0.2451	0.1143	-0.425	0.73631	0.088235
Metabolites are named in the following format: Compound name_ontology level_retention time of experimental peak_mass of experimental peak
p-values < 0.1 are highlighted in yellow
Correlation values > 0.5 are highlighted in green
Correlation values < -0.5 are highlighted in red

## Sheet: Plasma
	Glycine vs Plasma Metabolites				Serine vs Plasma Metabolites				Serine-to-Glycine Ratio vs Plasma Metabolites					p-value < 0.1
	WT		KO		WT		KO		WT		KO			Corr > 0.50
Metabolites	P-value	Correlation	P-value	Correlation	P-value	Correlation	P-value	Correlation	P-value	Correlation	P-value	Correlation		Corr < -0.50
2-AMINOISOBUTYRATE_OL1_0.68_104.0706m/z_Plasma	0.3977	0.23571	0.82985	-0.056373	0.10769	0.43214	0.085801	-0.42892	0.051725	0.51071	0.094018	-0.41912
2'-Deoxycytidine_OL1_1.08_227.0906n_Plasma	0.23723	0.325	0.43356	0.20343	0.87946	0.042857	0.85179	-0.04902	0.098294	-0.44286	0.069232	-0.45098
2-HYDROXY-4-(METHYLTHIO)BUTANOATE_OL1_4.18_173.0245m/z_Plasma	0.2059	-0.34643	0.32346	0.2549	0.4051	-0.23214	0.29992	0.26716	0.96977	0.010714	0.87384	0.041667
3-(carbamoylamino)propanoic acid_OL1_0.91_132.0534n_Plasma	0.26547	0.30714	0.58626	0.14216	0.36885	0.25	0.2863	-0.27451	0.5672	0.16071	0.039833	-0.50245
3-indolepropionate_OL1_8.95_189.0790n_Plasma	0.9597	-0.014286	0.048308	0.48529	0.86949	-0.046429	0.12986	0.38235	0.68507	0.11429	0.043314	-0.4951
4-aminobenzoic acid_OL1_3.55_120.0444m/z_Plasma	0.51588	-0.18214	0.059578	0.46569	0.049839	-0.51429	0.4741	0.18627	0.089486	-0.45357	0.016081	-0.57353
4-COUMARATE_OL1_6.86_164.0473n_Plasma	0.3977	0.23571	0.117	-0.39461	0.41257	0.22857	0.036568	-0.5098	0.5585	0.16429	0.78633	-0.071078
4-Guanidinobutyric acid_OL1_0.93_146.0923m/z_Plasma	0.54127	0.17143	0.14084	0.37255	0.4201	0.225	0.036568	0.5098	0.30828	0.28214	0.61259	-0.13235
4-hydroxybenzaldehyde_OL1_5.41_105.0335m/z_Plasma	0.49926	0.18929	0.4003	-0.21814	0.15563	0.38571	0.16154	-0.35539	0.16409	0.37857	0.73631	-0.088235
4-Pyridoxic acid_OL1_2.67_183.0532n_Plasma	0.4668	0.20357	0.11212	0.39951	0.10769	0.43214	0.56042	0.15196	0.20095	0.35	0.033511	-0.51716
5-AMINOLEVULINATE_OL1_0.80_114.0549m/z_Plasma	0.33444	-0.26786	0.16154	0.35539	0.90946	-0.032143	0.56042	0.15196	0.061951	0.49286	0.13803	-0.375
5-HYDROXYINDOLEACETATE_OL1_4.95_191.0582n_Plasma	0.30194	-0.28571	0.37366	-0.23039	0.27732	-0.3	0.019063	-0.56127	0.45884	0.20714	0.2201	-0.31373
5-HYDROXYLYSINE_OL2a_0.74_127.0865m/z_Plasma	0.41257	-0.22857	0.75763	-0.080882	0.2059	-0.34643	0.23169	-0.30637	0.77103	0.082143	0.91819	-0.026961
5-HYDROXYTRYPTOPHAN_OL1_2.37_220.0848n_Plasma	0.086678	0.45714	0.91078	0.029412	0.07863	0.46786	0.4565	0.19363	0.98992	-0.0035714	0.60597	0.1348
Adenine_OL1_1.04_136.0617m/z_Plasma	0.68507	0.11429	0.60597	0.1348	0.86949	0.046429	0.53508	0.16176	0.61152	-0.14286	0.24366	-0.29902
ALLOTHREONINE_OL1_0.61_119.0583n_Plasma	0.35486	0.25714	0.80802	0.063725	0.15151	0.38929	0.23564	-0.30392	0.11096	0.42857	0.1195	-0.39216
ANSERINE_OL2a_0.59_241.1295m/z_Plasma	0.13577	-0.40357	0.26873	0.28431	0.89945	0.035714	0.12722	0.3848	0.06875	0.48214	0.9851	-0.004902
ANTHRANILATE_OL1_5.89_120.0444m/z_Plasma	0.18655	0.36071	0.35309	0.2402	0.85954	0.05	0.59937	0.13725	0.43539	-0.21786	0.2089	-0.32108
Arginine_OL1_0.59_174.1117n_Plasma	0.14747	-0.39286	0.18085	-0.34069	0.47481	-0.2	0.2201	-0.31373	0.19607	0.35357	0.33317	0.25
Betaine_OL2a_0.64_117.0789n_Plasma	0.035067	0.54643	0.83715	0.053922	0.083933	0.46071	0.26445	-0.28676	0.6664	0.12143	0.024715	-0.54167
BILIVERDIN_OL1_12.91_583.2548m/z_Plasma	0.45096	-0.21071	0.5226	-0.16667	0.53275	-0.175	0.094018	-0.41912	0.32779	0.27143	0.17425	-0.34559
Biotin_OL1_6.25_244.0882n_Plasma	0.27136	0.30357	0.57975	-0.14461	0.41257	0.22857	0.062678	-0.46078	0.93958	0.021429	0.2089	-0.32108
Biotin_OL2a_5.71_227.0849m/z_Plasma	0.011668	-0.63092	0.55403	0.15441	0.16368	-0.37891	0.85179	0.04902	0.12795	0.41108	0.88859	-0.036765
Butenylcarnitine_OL2a_2.88_230.1387m/z_Plasma	0.41257	0.22857	0.61259	-0.13235	0.029676	0.56071	0.070946	-0.44853	0.0050863	0.68214	0.12722	-0.3848
Butyrylcarnitine_OL1_3.77_232.1543m/z_Plasma	0.42771	-0.22143	0.85913	0.046569	0.62055	0.13929	0.23564	-0.30392	0.0034243	0.70357	0.072692	-0.44608
Butyrylglycine_OL1_3.33_145.0739n_Plasma	0.25967	-0.31071	0.016081	0.57353	0.78075	-0.078571	0.19106	0.33333	0.67571	0.11786	0.064271	-0.45833
Corticosterone_OL1_11.52_346.2142n_Plasma	0.81011	-0.067857	0.59937	0.13725	0.91949	-0.028571	0.72219	-0.093137	0.4201	0.225	0.091913	-0.42157
Creatine_OL1_0.68_131.0694n_Plasma	0.98992	0.0035714	0.80077	-0.066176	0.2059	0.34643	0.53508	-0.16176	0.028433	0.56429	0.82256	-0.058824
Creatinine_OL1_0.66_113.0589n_Plasma	0.14349	0.39643	0.26445	0.28676	0.06416	0.48929	0.7434	-0.085784	0.94964	0.017857	0.0059324	-0.63725
CYCLIC AMP_OL1_3.05_330.0598m/z_Plasma	0.19607	-0.35357	0.61259	0.13235	0.91949	0.028571	0.90338	-0.031863	0.0057635	0.675	0.29534	-0.26961
Cytidine_OL1_0.93_243.0854n_Plasma	0.019846	0.59286	0.54136	0.15931	0.26547	0.30714	0.78633	0.071078	0.27732	-0.3	0.62593	-0.12745
Cytosine_OL1_0.93_112.0505m/z_Plasma	0.083933	0.46071	0.63264	0.125	0.77103	0.082143	0.87384	0.041667	0.083933	-0.46071	0.63938	-0.12255
D-(+)-Trehalose dihydrate_OL1_0.62_342.1160n_Plasma	0.27732	0.3	0.61925	-0.1299	0.27136	0.30357	0.82256	-0.058824	0.30828	-0.28214	0.50415	0.17402
Decanoylcarnitine_OL1_11.33_316.2480m/z_Plasma	0.94964	0.017857	0.58626	0.14216	0.1396	0.4	0.41675	-0.21078	0.0025812	0.71786	0.024715	-0.54167
DEOXYCHOLATE_OL1_15.01_392.2922n_Plasma	0.60255	-0.14643	0.65293	0.11765	0.35486	-0.25714	0.66659	-0.11275	0.61152	0.14286	0.020371	-0.55637
DL-2-Aminoadipic acid_OL1_0.70_161.0688n_Plasma	0.75167	-0.089286	0.11454	-0.39706	0.58476	0.15357	0.28184	-0.27696	0.081251	0.46429	0.31392	0.2598
DL-Leucine_OL1_1.93_131.0946n_Plasma	0.53275	-0.175	0.75763	0.080882	0.86949	0.046429	0.24366	-0.29902	0.06875	0.48214	0.17753	-0.34314
EICOSAPENTAENOATE_OL2a_15.98_325.2135m/z_Plasma	0.22647	-0.33214	0.75763	0.080882	0.16409	-0.37857	0.48003	-0.18382	0.33444	-0.26786	0.050962	-0.48039
FERULATE_OL1_7.37_194.0578n_Plasma	0.49105	0.19286	0.034508	-0.51471	0.62962	0.13571	0.0021211	-0.69118	0.76133	0.085714	0.93303	-0.022059
GALACTITOL_OL1_0.62_182.0791n_Plasma	0.4829	0.19643	0.49202	-0.17892	0.91949	0.028571	0.42231	-0.20833	0.17734	-0.36786	0.5928	0.13971
Glutamine_OL1_0.61_146.0691n_Plasma	0.10136	0.43929	0.60597	0.1348	0.44314	0.21429	0.30921	-0.26225	0.35486	-0.25714	0.081893	-0.43382
Glutamine_OL2a_0.68_129.0658m/z_Plasma	0.38313	0.24286	0.46819	0.18873	0.8397	0.057143	0.67346	-0.11029	0.13577	-0.40357	0.091913	-0.42157
glutamyl-valine_OL2a_0.74_229.1183m/z_Plasma	0.29567	-0.28929	0.44495	0.19853	0.81011	-0.067857	0.40574	0.21569	0.37595	0.24643	0.38952	0.22304
GLUTARATE_OL1_2.81_132.0423n_Plasma	0.41257	-0.22857	0.97021	-0.0098039	0.94964	0.017857	0.20164	-0.32598	0.041159	0.53214	0.15543	-0.36029
Glycerol_OL2a_0.68_92.0474n_Plasma	0.044484	0.525	0.53508	0.16176	0.81995	0.064286	0.53508	-0.16176	0.0057635	-0.675	0.117	-0.39461
GLYCOCHOLATE_OL1_13.37_466.3160m/z_Plasma	0.41034	-0.22963	0.18289	-0.3392	0.11812	-0.42099	0.052571	-0.47751	0.976	0.0085049	0.91009	-0.029639
Guanosine_OL1_2.72_284.0989m/z_Plasma	0.35486	0.25714	0.80802	0.063725	0.71338	0.10357	0.33809	-0.24755	0.82981	0.060714	0.034508	-0.51471
Hexanoyl Glycine_OL1_7.40_173.1052n_Plasma	0.43539	-0.21786	0.028856	0.52941	0.93958	-0.021429	0.24773	0.29657	0.5585	-0.16429	0.072692	-0.44608
Hippuric acid_OL1_5.41_179.0583n_Plasma	0.71338	0.10357	0.43356	-0.20343	0.15563	0.38571	0.16466	-0.35294	0.07607	0.47143	0.70815	-0.098039
HISTIDINE_OL1_0.59_156.0767m/z_Plasma	0.34117	-0.26429	0.53508	0.16176	0.046219	-0.52143	0.99255	-0.002451	0.54127	-0.17143	0.51642	-0.16912
HISTIDINE_OL2a_0.59_194.0326m/z_Plasma	0.30194	0.28571	0.92561	-0.02451	0.90946	-0.032143	0.53508	-0.16176	0.15151	-0.38929	0.58626	-0.14216
Homovanillic acid_OL1_6.04_182.0579n_Plasma	0.90946	0.032143	0.53508	0.16176	0.8003	0.071429	0.42231	-0.20833	0.4201	0.225	0.020371	-0.55637
Homovanillic acid_OL2a_5.43_165.0546m/z_Plasma	0.97984	0.0071429	0.15543	0.36029	0.96977	-0.010714	0.13527	0.37745	0.82981	-0.060714	0.56042	-0.15196
HYDROXYPHENYLLACTATE_OL1_4.62_182.0579n_Plasma	0.45884	0.20714	0.26873	0.28431	0.68507	0.11429	0.73631	-0.088235	0.8397	0.057143	0.016646	-0.57108
Hypoxanthine_OL1_1.23_136.0385n_Plasma	0.5585	-0.16429	0.67346	-0.11029	0.5585	-0.16429	0.59937	0.13725	0.98992	-0.0035714	0.4507	0.19608
INDOLE-3-ACETATE_OL1_7.80_175.0633n_Plasma	0.73245	0.096429	0.57328	-0.14706	0.22121	0.33571	0.030654	-0.52451	0.026063	0.57143	0.070946	-0.44853
INDOLE-3-METHYL ACETATE_OL1_9.63_189.0789n_Plasma	0.67571	0.11786	0.78633	-0.071078	0.24272	0.32143	0.12203	-0.38971	0.071131	0.47857	0.074468	-0.44363
INDOLEACETALDEHYDE_OL1_4.45_160.0757m/z_Plasma	0.41257	0.22857	0.3633	-0.23529	0.10136	0.43929	0.017823	-0.56618	0.12472	0.41429	0.15243	-0.36275
Inosine_OL1_2.67_268.0808n_Plasma	0.36885	-0.25	0.85179	-0.04902	0.94964	0.017857	0.12986	-0.38235	0.038022	0.53929	0.035527	-0.51225
KYNURENATE_OL1_5.87_190.0499m/z_Plasma	0.64792	-0.12857	0.3842	0.22549	0.91949	0.028571	0.92561	-0.02451	0.12833	0.41071	0.055144	-0.47304
Kynurenine_OL2a_3.00_231.0741m/z_Plasma	0.32779	-0.27143	0.67346	-0.11029	0.93958	0.021429	0.17425	-0.34559	0.028433	0.56429	0.37366	-0.23039
L-Asparagine_OL1_0.62_133.0607m/z_Plasma	0.15563	0.38571	0.63264	0.125	0.49105	0.19286	0.42231	-0.20833	0.34117	-0.26429	0.062678	-0.46078
L-Asparagine_OL2a_0.59_155.0426m/z_Plasma	0.8397	0.057143	0.54768	0.15686	0.85954	-0.05	0.90338	-0.031863	0.81995	0.064286	0.39489	-0.22059
L-Aspartic acid_OL1_0.62_134.0447m/z_Plasma	0.45884	0.20714	0.93303	-0.022059	0.47481	0.2	0.70117	-0.10049	0.4668	-0.20357	0.35817	-0.23775
LAUROYLCARNITINE_OL1_12.69_344.2792m/z_Plasma	0.22647	-0.33214	0.78633	-0.071078	0.97984	0.0071429	0.14084	-0.37255	0.0057635	0.675	0.23962	-0.30147
L-CARNITINE_OL1_0.64_162.1124m/z_Plasma	0.51588	0.18214	0.63264	0.125	0.25394	0.31429	0.42791	-0.20588	0.41257	0.22857	0.048308	-0.48529
L-CARNITINE_OL2a_0.74_161.1051n_Plasma	0.31471	0.27857	0.88859	-0.036765	0.39038	0.23929	0.14368	-0.3701	0.8003	-0.071429	0.067548	-0.45343
L-Citrulline_OL1_0.62_175.0957n_Plasma	0.053664	0.50714	0.54136	-0.15931	0.27732	0.3	0.030654	-0.52451	0.54986	-0.16786	0.14084	-0.37255
L-Cystathionine_OL2a_1.56_206.0481m/z_Plasma	0.91949	0.028571	0.91078	-0.029412	0.45096	0.21071	0.31392	-0.2598	0.27732	0.3	0.26445	-0.28676
L-Formiminoglutamic Acid_OL2a_0.70_157.0608m/z_Plasma	0.82981	0.060714	0.37366	0.23039	0.81995	-0.064286	0.061113	0.46324	0.046219	-0.52143	0.29992	0.26716
L-Glutamic acid_OL1_0.62_147.0531n_Plasma	0.049839	0.51429	0.72219	0.093137	0.13577	0.40357	0.50415	-0.17402	0.81011	-0.067857	0.034508	-0.51471
L-GULONOLACTONE_OL2a_0.57_201.0370m/z_Plasma	0.73245	0.096429	0.15243	0.36275	0.7039	-0.10714	0.31867	0.25735	0.9597	-0.014286	0.4003	-0.21814
L-Homoserine_OL2a_0.61_142.0475m/z_Plasma	0.85954	-0.05	0.67346	-0.11029	0.88945	-0.039286	0.43356	-0.20343	0.27732	0.3	0.89598	-0.034314
L-Lysine_OL2a_0.57_185.0687m/z_Plasma	0.49926	-0.18929	0.17425	-0.34559	0.78075	-0.078571	0.10054	-0.41176	0.095293	0.44643	0.85913	0.046569
L-Methionine_OL1_1.08_149.0510n_Plasma	0.4201	0.225	0.51027	0.17157	0.49926	0.18929	0.32346	-0.2549	0.53275	0.175	0.0073043	-0.625
L-ORNITHINE_OL1_0.51_133.0971m/z_Plasma	0.30194	0.28571	0.95533	-0.014706	0.77103	0.082143	0.78633	-0.071078	0.69446	-0.11071	0.59937	-0.13725
L-Phenylalanine_OL1_3.33_165.0789n_Plasma	0.4668	-0.20357	0.18085	0.34069	0.34798	-0.26071	0.87384	-0.041667	0.85954	-0.05	0.035527	-0.51225
L-Proline_OL1_0.70_115.0633n_Plasma	0.94964	-0.017857	0.57975	-0.14461	0.4829	-0.19643	0.54136	-0.15931	0.94964	-0.017857	0.35817	0.23775
L-Serine_OL1_0.64_88.0393m/z_Plasma	0.24829	-0.31786	0.59937	0.13725	0.68507	0.11429	0.94789	0.017157	0.0097399	0.64286	0.42231	-0.20833
L-Thyroxine_OL1_11.81_777.6938m/z_Plasma	0.65714	0.125	0.24366	-0.29902	0.30828	0.28214	0.0045683	-0.65196	0.30194	0.28571	0.091913	-0.42157
L-Tryptophan_OL1_4.45_204.0898n_Plasma	0.36885	0.25	0.29534	-0.26961	0.061951	0.49286	0.014997	-0.57843	0.06416	0.48929	0.20525	-0.32353
L-Tyrosine_OL1_1.60_181.0738n_Plasma	0.62055	0.13929	0.71516	0.095588	0.9597	-0.014286	0.59937	-0.13725	0.90946	0.032143	0.4741	-0.18627
LUMICHROME_OL1_9.07_242.0803n_Plasma	0.30194	0.28571	0.62593	0.12745	0.098294	0.44286	0.5226	-0.16667	0.7229	0.1	0.062678	-0.46078
L-Valine_OL2a_0.91_117.0789n_Plasma	0.36885	0.25	0.5226	-0.16667	0.5672	0.16071	0.048308	-0.48529	0.84961	0.053571	0.44495	-0.19853
MANNOSE_OL2a_0.62_180.0633n_Plasma	0.43539	0.21786	0.117	0.39461	0.44314	0.21429	0.90338	0.031863	0.4668	-0.20357	0.035527	-0.51225
METHYLTHIOADENOSINE_OL1_4.95_298.0968m/z_Plasma	0.93958	0.021429	0.1195	0.39216	0.49926	0.18929	0.80802	0.063725	0.14349	0.39643	0.10278	-0.40931
N,N-DIMETHYL-ARGININE_OL1_0.72_203.1502m/z_Plasma	0.098294	-0.44286	0.87384	-0.041667	0.62055	-0.13929	0.67346	-0.11029	0.048004	0.51786	0.72219	0.093137
N-ACETYLGLUTAMATE_OL1_1.51_189.0637n_Plasma	0.37595	0.24643	0.6942	0.10294	0.34798	0.26071	0.54768	-0.15686	0.79051	0.075	0.22392	-0.31127
N-Acetylglycine_OL1_0.97_117.0425n_Plasma	0.35486	0.25714	0.11454	0.39706	0.45884	0.20714	0.34805	0.24265	0.60255	-0.14643	0.069232	-0.45098
N-ACETYLLEUCINE_OL1_6.74_173.1052n_Plasma	0.28336	-0.29643	0.79354	0.068627	0.88945	0.039286	0.17753	-0.34314	0.057699	0.5	0.074468	-0.44363
N-ACETYLMETHIONINE_OL1_4.80_191.0616n_Plasma	0.18655	-0.36071	0.2863	0.27451	0.98992	0.0035714	0.94789	-0.017157	0.0172	0.60357	0.21259	-0.31863
N-ACETYLMETHIONINE_OL2a_4.49_174.0583m/z_Plasma	0.87946	0.042857	0.18085	0.34069	0.64792	-0.12857	0.12986	0.38235	0.032287	-0.55357	0.59937	-0.13725
N-ACETYLPHENYLALANINE_OL1_7.35_207.0895n_Plasma	0.86949	0.046429	0.77194	0.07598	0.23723	0.325	0.25184	-0.29412	0.24272	0.32143	0.079989	-0.43627
N-ALPHA-ACETYLLYSINE_OL2a_0.74_189.1233m/z_Plasma	0.36182	-0.25357	0.33317	0.25	0.30194	-0.28571	0.065895	0.45588	0.38313	-0.24286	0.30921	0.26225
N-Cinnamylglycine_OL1_7.88_205.0738n_Plasma	0.23723	0.325	0.2908	0.27206	0.25967	0.31071	0.57975	0.14461	0.8003	-0.071429	0.5928	-0.13971
N-FORMYL-L-METHIONINE_OL1_4.20_177.0460n_Plasma	0.13577	-0.40357	0.95533	-0.014706	0.89945	-0.035714	0.23962	-0.30147	0.039567	0.53571	0.14084	-0.37255
N-FORMYL-L-METHIONINE_OL2a_3.65_177.0460n_Plasma	0.81995	0.064286	0.61925	0.1299	0.27136	0.30357	0.39489	-0.22059	0.37595	0.24643	0.10054	-0.41176
Nicotinamide_OL2a_1.21_123.0552m/z_Plasma	0.15151	0.38929	0.70117	0.10049	0.038022	0.53929	0.54136	-0.15931	0.50754	0.18571	0.13255	-0.3799
N-Iso Valerylglycine_OL1_4.95_159.0895n_Plasma	0.13201	-0.40714	0.050962	0.48039	0.34798	-0.26071	0.63264	0.125	0.77103	0.082143	0.017227	-0.56863
N-Methyl-L-glutamic acid_OL1_0.91_162.0760m/z_Plasma	0.27732	-0.3	0.064271	-0.45833	0.23181	-0.32857	0.56042	-0.15196	0.36885	0.25	0.0041748	0.65686
N-Octanoylglycine_OL1_10.68_202.1437m/z_Plasma	0.62055	0.13929	0.049622	0.48284	0.10136	0.43929	0.34805	0.24265	0.39038	0.23929	0.072692	-0.44608
N-Octanoylglycine_OL2a_10.39_201.1365n_Plasma	0.88945	0.039286	0.053723	0.47549	0.8397	0.057143	0.094018	0.41912	0.28336	-0.29643	0.51642	-0.16912
O-ACETYLCARNITINE_OL1_0.97_203.1157n_Plasma	0.30828	0.28214	0.4741	0.18627	0.0061278	0.67143	0.54768	-0.15686	0.0036661	0.7	0.036568	-0.5098
Octanoylcarnitine_OL1_9.41_288.2168m/z_Plasma	0.41257	-0.22857	0.94789	0.017157	0.51588	0.18214	0.22779	-0.30882	0.0012809	0.75	0.087805	-0.42647
OPHTHALMATE_OL1_1.38_290.1350m/z_Plasma	0.21603	0.33929	0.72924	0.090686	0.0057635	0.675	0.51642	-0.16912	0.051725	0.51071	0.20525	-0.32353
Palmitoleic acid_OL1_14.65_254.2243n_Plasma	0.60255	-0.14643	0.37366	0.23039	0.24272	-0.32143	0.83715	0.053922	0.96977	-0.010714	0.23962	-0.30147
Palmitoleic acid_OL2a_14.88_237.2210m/z_Plasma	0.7039	0.10714	0.51642	0.16912	0.87946	0.042857	0.80802	-0.063725	0.45096	0.21071	0.031585	-0.52206
PALMITOYLCARNITINE_OL1_14.44_400.3416m/z_Plasma	0.74205	0.092857	0.86648	0.044118	0.12472	0.41429	0.4565	-0.19363	0.010861	0.63571	0.33317	-0.25
PANTOTHENATE_OL1_4.10_219.1106n_Plasma	0.93958	-0.021429	0.30921	-0.26225	0.27732	0.3	0.0073043	-0.625	0.0023989	0.72143	0.17753	-0.34314
PHOSPHORYLCHOLINE_OL2a_0.59_183.0660n_Plasma	0.13201	-0.40714	0.46819	-0.18873	0.51588	-0.18214	0.7505	-0.083333	0.07863	0.46786	0.94046	0.019608
Propionylcarnitine_OL2a_2.26_218.1387m/z_Plasma	0.57595	0.15714	0.93303	-0.022059	0.061951	0.49286	0.20164	-0.32598	0.001913	0.73214	0.15846	-0.35784
PUTRESCINE_OL2a_0.49_89.1073m/z_Plasma	0.35486	-0.25714	0.46819	-0.18873	0.32121	-0.275	0.97021	0.0098039	0.43539	0.21786	0.24366	0.29902
PYRIDOXAL_OL1_1.06_168.0655m/z_Plasma	0.4051	0.23214	0.80077	-0.066176	0.22647	0.33214	0.21259	-0.31863	0.17734	0.36786	0.10506	-0.40686
Pyroglutamic acid_OL1_1.29_129.0426n_Plasma	0.061951	0.49286	0.75763	0.080882	0.3977	0.23571	0.12986	-0.38235	0.27136	-0.30357	0.0073043	-0.625
Quinaldic acid_OL1_5.48_173.0477n_Plasma	0.39038	0.23929	0.50415	0.17402	0.048004	0.51786	0.72219	0.093137	0.06416	0.48929	0.54136	-0.15931
RIBOFLAVIN_OL1_6.89_376.1382n_Plasma	0.4668	-0.20357	0.84447	-0.051471	0.095293	-0.44643	0.3633	-0.23529	0.64792	-0.12857	0.68727	-0.10539
S-ADENOSYLHOMOCYSTEINE_OL1_2.17_384.1216n_Plasma	0.25967	-0.31071	0.57975	0.14461	0.60255	-0.14643	0.91819	-0.026961	0.24272	0.32143	0.70117	-0.10049
Sarcosine_OL2a_0.61_90.0550m/z_Plasma	0.58476	0.15357	0.68727	-0.10539	0.50754	0.18571	0.27743	-0.27941	0.31471	0.27857	0.85179	-0.04902
SEBACATE_OL2a_9.97_202.1205n_Plasma	0.4201	0.225	0.23962	0.30147	0.76133	0.085714	0.043314	0.4951	0.07863	-0.46786	0.46233	0.19118
SPERMINE_OL1_0.53_203.2230m/z_Plasma	0.62962	-0.13571	0.96277	-0.012255	0.96977	-0.010714	0.72924	-0.090686	0.30828	0.28214	0.72219	-0.093137
SPHINGANINE_OL1_14.20_301.2977n_Plasma	0.28336	-0.29643	0.5928	-0.13971	0.9597	0.014286	0.30921	-0.26225	0.092357	0.45	0.78633	-0.071078
Succinic acid_OL2a_1.51_118.0266n_Plasma	0.85954	0.05	0.31867	0.25735	0.97984	-0.0071429	0.94046	-0.019608	0.76133	0.085714	0.15243	-0.36275
Thymidine_OL1_3.65_242.0903n_Plasma	0.54127	-0.17143	0.68035	0.10784	0.65714	-0.125	0.80077	-0.066176	0.24272	0.32143	0.77194	-0.07598
Thymine_OL1_2.24_127.0502m/z_Plasma	0.71338	0.10357	0.57328	-0.14706	0.5585	-0.16429	0.37366	-0.23039	0.36182	-0.25357	0.4741	-0.18627
trans-4-Hydroxy-L-proline_OL2a_0.89_114.0549m/z_Plasma	0.92953	0.025	0.7505	0.083333	0.31471	0.27857	0.29534	-0.26961	0.030961	0.55714	0.14084	-0.37255
TRIGONELLINE_OL1_0.68_138.0549m/z_Plasma	0.036522	0.54286	0.087805	-0.42647	0.16409	0.37857	0.10973	-0.40196	0.51588	-0.18214	0.3633	0.23529
trimethylamine oxide_OL1_0.64_76.0757m/z_Plasma	0.64792	0.12857	0.31867	-0.25735	0.8003	0.071429	0.23962	-0.30147	0.39038	0.23929	0.65975	0.1152
Uracil_OL1_0.99_113.0345m/z_Plasma	0.059797	0.49643	0.52882	-0.16422	0.2059	0.34643	0.117	-0.39461	0.62962	-0.13571	0.3842	-0.22549
Uric acid_OL1_1.14_168.0283n_Plasma	0.24272	0.32143	0.40574	0.21569	0.33444	0.26786	0.40574	-0.21569	0.65714	-0.125	0.0061887	-0.6348
Uridine_OL1_1.66_244.0694n_Plasma	0.82981	0.060714	0.21633	0.31618	0.23181	0.32857	0.4565	0.19363	0.046219	0.52143	0.63938	-0.12255
Valerylcarnitine_OL1_4.98_246.1700m/z_Plasma	0.30194	-0.28571	0.93303	-0.022059	0.79051	0.075	0.19454	-0.33088	0.002979	0.71071	0.14947	-0.3652
Vitamin B12_OL1_6.10_678.2915m/z_Plasma	0.0044737	-0.68929	0.14947	0.3652	0.06875	-0.48214	0.61925	0.1299	0.30828	0.28214	0.089842	-0.42402
XANTHOSINE_OL1_3.26_284.0757n_Plasma	0.53275	-0.175	0.4507	0.19608	0.53275	-0.175	0.71516	-0.095588	0.47481	0.2	0.039833	-0.50245
XANTHURENATE_OL1_5.64_206.0448m/z_Plasma	0.37595	-0.24643	0.56683	0.14951	0.45884	-0.20714	0.82985	-0.056373	0.43539	0.21786	0.16466	-0.35294
XANTHURENATE_OL2a_4.95_228.0267m/z_Plasma	0.81995	-0.064286	0.45078	-0.19604	0.60255	-0.14643	0.045174	-0.49135	0.7229	0.1	0.18524	-0.33749
Metabolites are named in the following format: Compound name_ontology level_retention time of experimental peak_mass of experimental peak
p-values < 0.1 are highlighted in yellow
Correlation values > 0.5 are highlighted in green
Correlation values < -0.5 are highlighted in red
